# Supplementary material for: Vertical GeSn nanowire MOSFETs for CMOS beyond silicon
Source: Commun Eng. 2023 Feb 25;2:7. doi: 10.1038/s44172-023-00059-2 (PMC10955907; doi:10.1038/s44172-023-00059-2)
Supplement: Supplementary file 4 — Supplementary Data 1 [file 44172_2023_59_MOESM4_ESM.xlsx]

## Sheet: Figure 3b
Vg	Id		Vg	Id
-1.02	0.000115		-1	7.07e-05
-1	0.000111		-0.98	6.91e-05
-0.98	0.000105		-0.95	6.7e-05
-0.95	9.99e-05		-0.93	6.22e-05
-0.93	9.35e-05		-0.9	6e-05
-0.9	8.52e-05		-0.88	5.81e-05
-0.88	7.81e-05		-0.85	5.33e-05
-0.85	7.3e-05		-0.82	5.09e-05
-0.82	6.54e-05		-0.8	4.77e-05
-0.8	5.94e-05		-0.77	4.22e-05
-0.77	5.12e-05		-0.75	3.83e-05
-0.75	4.38e-05		-0.73	3.32e-05
-0.73	3.66e-05		-0.7	2.89e-05
-0.7	3.12e-05		-0.68	2.19e-05
-0.68	2.5e-05		-0.65	1.69e-05
-0.65	1.84e-05		-0.63	1.27e-05
-0.63	1.36e-05		-0.6	8.12e-06
-0.6	9.7e-06		-0.57	4.96e-06
-0.57	6.2e-06		-0.55	2.47e-06
-0.55	3.97e-06		-0.52	1.22e-06
-0.52	2.57e-06		-0.5	7.28e-07
-0.5	1.43e-06		-0.47	4.03e-07
-0.47	9.04e-07		-0.45	1.69e-07
-0.45	4.5e-07		-0.43	6.65e-08
-0.43	2.41e-07		-0.4	3.13e-08
-0.4	1.26e-07		-0.38	1.16e-08
-0.38	7.01e-08		-0.35	6e-09
-0.35	4e-08		-0.33	2.76e-09
-0.32	2.02e-08		-0.3	1.27e-09
-0.3	9.43e-09		-0.29	7.84e-10
-0.28	4.71e-09		-0.27	5.19e-10
-0.25	2.99e-09		-0.25	3.09e-10
-0.22	1.42e-09		-0.24	2.32e-10
-0.21	9.09e-10		-0.22	1.63e-10
-0.18	4.24e-10		-0.21	1.13e-10
-0.17	3.55e-10		-0.19	8.42e-11
-0.15	1.95e-10		-0.16	8.15e-11
-0.12	1.3e-10		-0.14	9.89e-11
-0.1	1.09e-10		-0.11	1.27e-10
-0.07	1.14e-10		-0.09	1.69e-10
-0.05	1.33e-10		-0.06	2.24e-10
-0.02	1.74e-10		-0.04	3.01e-10
0.0001	2.25e-10		-0.01	3.94e-10
0.03	2.92e-10		0.01	5.17e-10
0.05	3.87e-10		0.04	6.63e-10

## Sheet: Figure 3C
Vd	Id	Id	Id
0	0.18	0.34	0.05
-0.02	11.67	10.06	4.71
-0.04	22.13	19.26	8.69
-0.06	31.46	26.75	11.32
-0.08	39.39	32.36	13.25
-0.1	45.9	37.35	14.71
-0.12	53.49	43	15.8
-0.14	60.21	47.76	17.54
-0.16	66.07	51.7	18.88
-0.18	70.93	55.09	19.93
-0.2	74.87	57.94	20.68
-0.22	78.04	60.11	21.23
-0.24	80.68	62.27	21.77
-0.26	82.85	63.94	22.15
-0.28	84.51	65.33	22.46
-0.3	86.13	66.25	22.79
-0.32	87.34	67.12	22.95
-0.34	88.12	67.86	23.12
-0.36	88.72	68.5	23.25
-0.38	89.44	69.24	23.3
-0.4	90.22	69.49	23.29
-0.42	90.93	69.65	23.32
-0.44	91.9	69.93	23.4
-0.46	92.62	70.21	23.43
-0.48	93.66	70.75	23.47
-0.5	94.69	71.27	23.63
-0.52	95.71	71.7	23.8
-0.54	96.56	71.81	23.86
-0.56	97.02	72.05	24.05
-0.58	97.78	72.53	24.19
-0.6	98.18	72.56	24.42
-0.62	98.49	72.76	24.58
-0.64	99.41	72.82	24.75
-0.66	99.77	72.92	25.02
-0.68	100.04	72.85	25.35
-0.7	100.14	72.64	25.46
-0.72	100.46	72.64	25.76
-0.74	100.67	72.72	26.11
-0.76	100.71	73.17	26.2
-0.78	101.32	73.5	26.41
-0.8	101.6	73.9	26.71
-0.82	102.18	74.29	26.94
-0.84	102.83	74.84	27.29
-0.86	102.96	75.54	27.41
-0.88	103.59	76.11	27.77
-0.9	104.1	76.5	28.2
-0.92	104.59	77.16	28.65
-0.94	105.21	77.63	28.91
-0.96	105.61	77.47	29.24
-0.98	105.75	78.16	29.29
-1	106.61	79.25	29.96

## Sheet: Figure 4b
Vg	Id (µA/µm)	Id (µA/µm)		Vg (V)	Id (µA/µm)	Vg (V)	Id (µA/µm)
-0.5	0.01	0.64		-0.6	0.01	-0.6	0.19
-0.45	0.01	0.31		-0.55	0.01	-0.55	0.15
-0.4	0	0.12		-0.5	0.01	-0.5	0.12
-0.35	0	0.1		-0.45	0.01	-0.45	0.1
-0.3	0	0.09		-0.4	0	-0.4	0.1
-0.25	0	0.07		-0.35	0	-0.35	0.1
-0.2	0	0.09		-0.3	0	-0.3	0.08
-0.15	0.01	0.09		-0.25	0.01	-0.25	0.09
-0.1	0.02	0.12		-0.2	0.01	-0.2	0.11
-0.05	0.04	0.18		-0.15	0.04	-0.15	0.17
0	0.11	0.28		-0.1	0.12	-0.1	0.32
0.05	0.19	0.7		-0.05	0.42	-0.05	0.76
0.1	0.49	1.16		0	1.26	0	1.81
0.15	1.14	2.59		0.05	3.27	0.05	4.15
0.2	1.92	5.3		0.1	6.7	0.1	7.77
0.25	3.54	8.18		0.15	11.13	0.15	14.36
0.3	5.65	10.69		0.2	14.71	0.2	23.06
0.35	7.84	13.58		0.25	19.26	0.25	35.15
0.4	10.04	18.91		0.3	23.58	0.3	49.12
0.45	11.3	24.86		0.35	26.99	0.35	63.94
0.5	13.52	29.69		0.4	29.88	0.4	77.21
0.55	14.16	34.71		0.45	32.78	0.45	91.38
0.6	16.12	40.87		0.5	35.72	0.5	103.96
0.65	17.92	46.6		0.55	38.14	0.55	113.83
0.7	19.03	51.63		0.6	40.69	0.6	127.33
0.75	20.11	57.05		0.65	42.33	0.65	138.94
0.8	20.31	62.81		0.7	44.19	0.7	150.52
0.85	20.66	66.91		0.75	45.7	0.75	160.76
0.9	21.09	72.67		0.8	48.08	0.8	170.01
0.95	21.22	77.04		0.85	50.7	0.85	179.39
1	21.58	81.35		0.9	53.12	0.9	185.06
				0.95	53.98	0.95	191.98
				1	52.32	1	199.66
Ge-nFET

## Sheet: Figure 4c
Vg (V)	Gm (µS/µm)		Vg(V)	Gm (µS/µm)
-0.6	-0.75		-0.5	-6.6
-0.55	-0.68		-0.45	-5.27
-0.5	-0.56		-0.4	-2.17
-0.45	-0.19		-0.35	-0.29
-0.4	-0.01		-0.3	-0.23
-0.35	-0.23		-0.25	-0.01
-0.3	-0.11		-0.2	0.21
-0.25	0.25		-0.15	0.3
-0.2	0.82		-0.1	0.81
-0.15	2.09		-0.05	1.64
-0.1	5.89		0	5.28
-0.05	14.91		0.05	8.78
0	33.98		0.1	18.82
0.05	59.62		0.15	41.39
0.1	102.09		0.2	55.94
0.15	152.92		0.25	53.95
0.2	207.92		0.3	53.97
0.25	260.63		0.35	82.17
0.3	287.87		0.4	112.83
0.35	280.84		0.45	107.8
0.4	274.38		0.5	108.47
0.45	267.56		0.55	111.81
0.5	246.53		0.6	118.98
0.55	253.72		0.65	107.59
0.6	251.05		0.7	109.41
0.65	231.86		0.75	111.79
0.7	218.24		0.8	98.61
0.75	194.87		0.85	98.64
0.8	186.24		0.9	101.33
0.85	150.53		0.95	86.76
0.9	125.9		1	86.18
0.95	146.04
1	153.77

## Sheet: Figure 5a
Vg (V)	Id (A)	Id (A)		Vg (V)	Id (A)	Id (A)
-0.4	1.62e-09	2.36e-05		-1.1	2.68e-05	3.09e-05
-0.38	1.41e-09	2.3e-05		-1.08	2.57e-05	2.97e-05
-0.36	1.29e-09	2.24e-05		-1.06	2.46e-05	2.84e-05
-0.34	1.15e-09	2.17e-05		-1.04	2.3e-05	2.71e-05
-0.32	9.34e-10	2.07e-05		-1.02	2.19e-05	2.56e-05
-0.3	8.36e-10	2e-05		-1	2.08e-05	2.43e-05
-0.28	7.34e-10	1.95e-05		-0.98	1.95e-05	2.31e-05
-0.26	7.28e-10	1.88e-05		-0.96	1.84e-05	2.11e-05
-0.24	7.27e-10	1.79e-05		-0.94	1.75e-05	1.97e-05
-0.22	8.39e-10	1.72e-05		-0.92	1.57e-05	1.82e-05
-0.2	9.35e-10	1.67e-05		-0.9	1.46e-05	1.73e-05
-0.18	1.2e-09	1.58e-05		-0.88	1.35e-05	1.62e-05
-0.16	1.62e-09	1.47e-05		-0.86	1.22e-05	1.48e-05
-0.14	2.03e-09	1.42e-05		-0.84	1.12e-05	1.34e-05
-0.12	3.26e-09	1.34e-05		-0.82	9.99e-06	1.22e-05
-0.1	5.06e-09	1.27e-05		-0.8	8.74e-06	1.07e-05
-0.08	8.4e-09	1.19e-05		-0.78	7.68e-06	9.18e-06
-0.06	1.18e-08	1.13e-05		-0.76	6.74e-06	8.02e-06
-0.04	1.84e-08	1.06e-05		-0.74	5.94e-06	7.12e-06
-0.02	3.39e-08	9.78e-06		-0.72	4.97e-06	6.05e-06
0	4.41e-08	9.04e-06		-0.7	3.94e-06	5.05e-06
0.02	6.53e-08	8.34e-06		-0.68	3.01e-06	4.1e-06
0.04	1.12e-07	7.73e-06		-0.66	2.42e-06	3.68e-06
0.06	1.58e-07	7.15e-06		-0.64	1.84e-06	2.86e-06
0.08	2.21e-07	6.45e-06		-0.62	1.37e-06	2.14e-06
0.1	3.05e-07	6.05e-06		-0.6	1.02e-06	1.71e-06
0.12	3.75e-07	5.48e-06		-0.58	7.19e-07	1.18e-06
0.14	5.63e-07	5.04e-06		-0.56	4.61e-07	9.34e-07
0.16	6.43e-07	4.44e-06		-0.54	2.79e-07	6.72e-07
0.18	8.42e-07	3.97e-06		-0.52	1.98e-07	5.25e-07
0.2	1.01e-06	3.61e-06		-0.5	1.29e-07	2.88e-07
0.22	1.21e-06	3.24e-06		-0.48	8.19e-08	1.85e-07
0.24	1.46e-06	2.71e-06		-0.46	4.76e-08	1.44e-07
0.26	1.66e-06	2.44e-06		-0.44	3.04e-08	9.77e-08
0.28	1.88e-06	2.11e-06		-0.42	1.87e-08	6.86e-08
0.3	2.11e-06	1.61e-06		-0.4	1.01e-08	3.89e-08
0.32	2.4e-06	1.32e-06		-0.38	7.48e-09	3.12e-08
0.34	2.61e-06	1.06e-06		-0.36	4.46e-09	2.53e-08
0.36	2.76e-06	9.07e-07		-0.34	2.61e-09	2.41e-08
0.38	3.03e-06	6.3e-07		-0.32	1.65e-09	2.45e-08
0.4	3.21e-06	4.88e-07		-0.3	1.2e-09	2.67e-08
0.42	3.48e-06	3.63e-07		-0.28	8.77e-10	3.06e-08
0.44	3.61e-06	2.76e-07		-0.26	7.11e-10	3.81e-08
0.46	3.73e-06	2.17e-07		-0.24	5.72e-10	4.36e-08
0.48	3.96e-06	1.45e-07		-0.22	5.03e-10	5.26e-08
0.5	4.09e-06	1.37e-07		-0.2	5.08e-10	6.16e-08
0.52	4.22e-06	1e-07		-0.18	6e-10	7.1e-08
0.54	4.28e-06	7.72e-08		-0.16	6.49e-10	8.6e-08
0.56	4.44e-06	5.34e-08		-0.14	7.04e-10	1.02e-07
0.58	4.65e-06	5.14e-08		-0.12	8.23e-10	1.24e-07
0.6	4.77e-06	3.61e-08		-0.1	9.4e-10	1.47e-07
0.62	4.89e-06	2.59e-08		-0.08	1.08e-09	1.87e-07
0.64	5.06e-06	2.2e-08		-0.06	1.25e-09	2.22e-07
0.66	5.17e-06	1.85e-08		-0.04	1.44e-09	2.61e-07
0.68	5.26e-06	1.57e-08		-0.02	1.75e-09	2.89e-07
0.7	5.42e-06	1.32e-08		0	2.23e-09	3.2e-07
0.72	5.55e-06	1.29e-08
0.74	5.63e-06	1.26e-08
0.76	5.79e-06	1.24e-08
0.78	5.83e-06	1.22e-08
0.8	5.94e-06	1.31e-08
0.82	6.07e-06	1.52e-08
0.84	6.17e-06	1.6e-08
0.86	6.25e-06	1.69e-08
0.88	6.34e-06	1.84e-08
0.9	6.44e-06	1.95e-08
0.92	6.54e-06
0.94	6.57e-06
0.96	6.64e-06
0.98	6.76e-06
1	6.74e-06

## Sheet: Figure 5b
Vin	Vout	Vin	Vout	Vin	Vout	Vin	Vout	Vin	Vout
-0.3	1	-0.3	0.8	-0.3	0.6	-0.4	0.4	-0.4	0.2
-0.29	1	-0.29	0.8	-0.29	0.6	-0.39	0.4	-0.39	0.2
-0.28	1	-0.28	0.8	-0.28	0.6	-0.38	0.4	-0.38	0.2
-0.27	1	-0.27	0.8	-0.27	0.6	-0.37	0.4	-0.37	0.2
-0.26	1	-0.26	0.8	-0.26	0.6	-0.36	0.4	-0.36	0.2
-0.25	1	-0.25	0.8	-0.25	0.6	-0.35	0.4	-0.35	0.2
-0.24	1	-0.24	0.8	-0.24	0.6	-0.34	0.4	-0.34	0.2
-0.23	1	-0.23	0.8	-0.23	0.6	-0.33	0.4	-0.33	0.2
-0.22	1	-0.22	0.8	-0.22	0.6	-0.32	0.4	-0.32	0.2
-0.21	1	-0.21	0.8	-0.21	0.6	-0.31	0.4	-0.31	0.2
-0.2	1	-0.2	0.8	-0.2	0.6	-0.3	0.4	-0.3	0.2
-0.19	1	-0.19	0.8	-0.19	0.6	-0.29	0.4	-0.29	0.2
-0.18	1	-0.18	0.8	-0.18	0.6	-0.28	0.4	-0.28	0.2
-0.17	1	-0.17	0.8	-0.17	0.6	-0.27	0.4	-0.27	0.2
-0.16	1	-0.16	0.8	-0.16	0.6	-0.26	0.4	-0.26	0.2
-0.15	1	-0.15	0.8	-0.15	0.6	-0.25	0.4	-0.25	0.2
-0.14	1	-0.14	0.8	-0.14	0.6	-0.24	0.4	-0.24	0.19
-0.13	1	-0.13	0.8	-0.13	0.6	-0.23	0.4	-0.23	0.19
-0.12	1	-0.12	0.8	-0.12	0.6	-0.22	0.4	-0.22	0.19
-0.11	1	-0.11	0.8	-0.11	0.6	-0.21	0.4	-0.21	0.18
-0.1	1	-0.1	0.8	-0.1	0.6	-0.2	0.4	-0.2	0.17
-0.09	1	-0.09	0.8	-0.09	0.6	-0.19	0.4	-0.19	0.1
-0.08	1	-0.08	0.8	-0.08	0.59	-0.18	0.4	-0.18	0.04
-0.07	1	-0.07	0.8	-0.07	0.59	-0.17	0.4	-0.17	0.03
-0.06	1	-0.06	0.8	-0.06	0.58	-0.16	0.39	-0.16	0.02
-0.05	1	-0.05	0.8	-0.05	0.55	-0.15	0.39	-0.15	0.01
-0.04	1	-0.04	0.8	-0.04	0.55	-0.14	0.37	-0.14	0.01
-0.03	1	-0.03	0.8	-0.03	0.29	-0.13	0.34	-0.13	0.01
-0.02	1	-0.02	0.79	-0.02	0.21	-0.12	0.21	-0.12	0.01
-0.01	1	-0.01	0.79	-0.01	0.17	-0.11	0.16	-0.11	0
0	1	0	0.79	0	0.14	-0.1	0.09	-0.1	0
0.01	1	0.01	0.78	0.01	0.12	-0.09	0.07
0.02	1	0.02	0.77	0.02	0.11	-0.08	0.05
0.03	0.99	0.03	0.76	0.03	0.09	-0.07	0.04
0.04	0.99	0.04	0.72	0.04	0.08	-0.06	0.03
0.05	0.99	0.05	0.68	0.05	0.06	-0.05	0.02
0.06	0.99	0.06	0.38	0.06	0.06	-0.04	0.02
0.07	0.99	0.07	0.3	0.07	0.05	-0.03	0.02
0.08	0.98	0.08	0.27	0.08	0.04	-0.02	0.01
0.09	0.98	0.09	0.25	0.09	0.03	-0.01	0.01
0.1	0.98	0.1	0.21	0.1	0.03	0	0.01
0.11	0.97	0.11	0.19	0.11	0.02	0.01	0.01
0.12	0.96	0.12	0.16	0.12	0.02	0.02	0.01
0.13	0.95	0.13	0.16	0.13	0.02	0.03	0.01
0.14	0.92	0.14	0.13	0.14	0.02	0.04	0.01
0.15	0.88	0.15	0.13	0.15	0.02	0.05	0.01
0.16	0.78	0.16	0.11	0.16	0.01	0.06	0.01
0.17	0.71	0.17	0.1	0.17	0.02	0.07	0.01
0.18	0.59	0.18	0.09	0.18	0.02	0.08	0.01
0.19	0.43	0.19	0.08	0.19	0.02	0.09	0.01
0.2	0.37	0.2	0.08	0.2	0.02	0.1	0.01
0.21	0.33	0.21	0.06	0.21	0.02
0.22	0.31	0.22	0.06	0.22	0.02
0.23	0.31	0.23	0.06	0.23	0.02
0.24	0.29	0.24	0.06	0.24	0.02
0.25	0.26	0.25	0.05	0.25	0.02
0.26	0.25	0.26	0.05	0.26	0.02
0.27	0.22	0.27	0.05	0.27	0.03
0.28	0.22	0.28	0.06	0.28	0.03
0.29	0.2	0.29	0.06	0.29	0.03
0.3	0.18	0.3	0.06	0.3	0.03
0.31	0.17	0.31	0.06
0.32	0.17	0.32	0.06
0.33	0.15	0.33	0.06
0.34	0.14	0.34	0.07
0.35	0.14	0.35	0.06
0.36	0.14	0.36	0.07
0.37	0.12	0.37	0.07
0.38	0.12	0.38	0.07
0.39	0.12	0.39	0.08
0.4	0.12	0.4	0.08
0.41	0.12	0.41	0.08
0.42	0.13	0.42	0.08
0.43	0.13	0.43	0.09
0.44	0.13	0.44	0.08
0.45	0.13	0.45	0.09
0.46	0.13	0.46	0.09
0.47	0.12	0.47	0.1
0.48	0.12	0.48	0.1
0.49	0.13	0.49	0.1
0.5	0.14	0.5	0.1
0.51	0.13
0.52	0.14
0.53	0.14
0.54	0.14
0.55	0.14
0.56	0.15
0.57	0.16
0.58	0.15
0.59	0.16
0.6	0.16
0.61	0.16
0.62	0.16
0.63	0.16
0.64	0.16
0.65	0.16
0.66	0.17
0.67	0.17
0.68	0.17
0.69	0.18
0.7	0.18

## Sheet: Figure 5C
Vin	Gain	Vin	Gain	Vin	Gain	Vin	Gain	Vin	Gain
0	0.13	-0.2	0.05	-0.3	0.05	-0.4	0.03	-0.4	0.01
0.01	0.08	-0.19	0.01	-0.29	0.01	-0.39	0.01	-0.39	0.01
0.02	0.11	-0.18	0.01	-0.28	0	-0.38	0.01	-0.38	0.01
0.03	0.14	-0.17	0	-0.27	0.01	-0.37	0	-0.37	0.01
0.04	0.1	-0.16	0.02	-0.26	0.03	-0.36	0.02	-0.36	0.01
0.05	0.2	-0.15	0.02	-0.25	0.01	-0.35	0.01	-0.35	0.01
0.06	0.3	-0.14	0.01	-0.24	0.03	-0.34	0.01	-0.34	0.000421
0.07	0.31	-0.13	0.02	-0.23	0.01	-0.33	0.03	-0.33	0
0.08	0.28	-0.12	0.01	-0.22	0.02	-0.32	0	-0.32	0
0.09	0.28	-0.11	0	-0.21	0.02	-0.31	0.01	-0.31	0.01
0.1	0.48	-0.1	0	-0.2	0.01	-0.3	0.01	-0.3	0.02
0.11	1	-0.09	0.02	-0.19	0.01	-0.29	0.01	-0.29	0
0.12	1.12	-0.08	0.000635	-0.18	0.01	-0.28	0.02	-0.28	0.02
0.13	1.76	-0.07	0.04	-0.17	0.02	-0.27	0.02	-0.27	0.05
0.14	3.43	-0.06	0.06	-0.16	2.13e-08	-0.26	0.03	-0.26	0.07
0.15	7.29	-0.05	0.07	-0.15	0.01	-0.25	0.01	-0.25	0.21
0.16	8.65	-0.04	0.11	-0.14	0.02	-0.24	0.01	-0.24	0.2
0.17	9.47	-0.03	0.11	-0.13	0.01	-0.23	0.02	-0.23	0.29
0.18	14.12	-0.02	0.13	-0.12	0.03	-0.22	0.01	-0.22	0.67
0.19	10.93	-0.01	0.25	-0.11	0.06	-0.21	0.01	-0.21	1.16
0.2	4.94	0	0.43	-0.1	0.07	-0.2	0.04	-0.2	4.25
0.21	2.85	0.01	0.86	-0.09	0.25	-0.19	0.04	-0.19	6.23
0.22	0.96	0.02	1.01	-0.08	0.41	-0.18	0.08	-0.18	3.45
0.23	1.18	0.03	2.5	-0.07	0.55	-0.17	0.31	-0.17	1.19
0.24	2.2	0.04	4.45	-0.06	1.72	-0.16	0.51	-0.16	0.66
0.25	2.08	0.05	17.64	-0.05	1.56	-0.15	0.94	-0.15	0.39
0.26	1.96	0.06	14.71	-0.04	13.37	-0.14	2.44	-0.14	0.27
0.27	1.41	0.07	5.03	-0.03	16.98	-0.13	8.06	-0.13	0.19
0.28	1.22	0.08	3.71	-0.02	5.69	-0.12	9.02	-0.12	0.14
0.29	1.76	0.09	2.75	-0.01	3.36	-0.11	6.09	-0.11	0.08
0.3	1.24	0.1	2.75	0	2.44	-0.1	4.62	-0.1	0.05
0.31	0.82	0.11	2.53	0.01	1.91	-0.09	1.97	-0.09	0.01
0.32	1.17	0.12	1.77	0.02	1.87	-0.08	1.46	-0.08	0.01
0.33	1.19	0.13	1.72	0.03	1.4	-0.07	0.92	-0.07	0.02
0.34	0.32	0.14	1.52	0.04	1.47	-0.06	0.75	-0.06	0.02
0.35	0.42	0.15	0.97	0.05	1.08	-0.05	0.74	-0.05	0.04
0.36	1.31	0.16	1.3	0.06	0.54	-0.04	0.31	-0.04	0
0.37	0.77	0.17	0.86	0.07	0.9	-0.03	0.3	-0.03	0.03
0.38	0.11	0.18	0.94	0.08	0.92	-0.02	0.31	-0.02	0.03
0.39	0.06	0.19	0.48	0.09	0.57	-0.01	0.18	-0.01	0
0.4	0.16	0.2	0.85	0.1	0.26	0	0.04	0	0.01
0.41	0.2	0.21	1.08	0.11	0.42	0.01	0.07	0.01	0.02
0.42	0.2	0.22	0.21	0.12	0.16	0.02	0.02	0.02	0.01
0.43	0.07	0.23	0.26	0.13	0.15	0.03	0.08	0.03	0.02
0.44	0	0.24	0.46	0.14	0.22	0.04	0	0.04	0.02
0.45	0.2	0.25	0.16	0.15	0.08	0.05	0.05	0.05	0.02
0.46	0.21	0.26	0.06	0.16	0.000421	0.06	0.04	0.06	0.02
0.47	0.33	0.27	0.11	0.17	0.11	0.07	0.04	0.07	0
0.48	0.37	0.28	0.29	0.18	0.09	0.08	0.01	0.08	0.000631
0.49	0.59	0.29	0.08	0.19	0.04	0.09	0.05	0.09	0.02
0.5	0.1	0.3	0.22	0.2	0.01	0.1	0.11	0.1	0.01
0.51	0.06	0.31	0.05	0.21	0.11	0.11	0.00021	0.11	0.02
0.52	0.16	0.32	0.14	0.22	0.19	0.12	0.04	0.12	0
0.53	0.18	0.33	0.39	0.23	0.03	0.13	0.05	0.13	0.01
0.54	0.4	0.34	0.12	0.24	0.05	0.14	0.08	0.14	0.01
0.55	0.39	0.35	0.21	0.25	0.22	0.15	0.04	0.15	0.01
0.56	0.57	0.36	0.53	0.26	0.36	0.16	0.03	0.16	0.01
0.57	0.32	0.37	0.05	0.27	0.19	0.17	0.06	0.17	0.01
0.58	0.21	0.38	0.24	0.28	0.16	0.18	0.03	0.18	0.02
0.59	0.25	0.39	0.22	0.29	0.22	0.19	0.04	0.19	0.01
0.6	0.09	0.4	0.14	0.3	0.21	0.2	0.05	0.2	0
0.61	0.08	0.41	0.45	0.31	0.28	0.21	0.03
0.62	0.19	0.42	0.31	0.32	0.06	0.22	0.07
0.63	0.03	0.43	0.04	0.33	0.12	0.23	0.15
0.64	0.18	0.44	0.25	0.34	0.23	0.24	0.1
0.65	0.49	0.45	0.26	0.35	0.12	0.25	0.04
0.66	0.37	0.46	0.24	0.36	0.17	0.26	0.01
0.67	0.26	0.47	0.61	0.37	0.08	0.27	0.01
0.68	0.41	0.48	0.41	0.38	0.27	0.28	0.07
0.69	0.23	0.49	0.12	0.39	0.2	0.29	0.05
0.7	0.06	0.5	0.14	0.4	0.01	0.3	0
0.71	0.08	0.51	0.15	0.41	0.12	0.31	0.07
0.72	0.2	0.52	0.03	0.42	0.15	0.32	0.04
0.73	0.35	0.53	0.26	0.43	0.16	0.33	0.01
0.74	0.07	0.54	0.3	0.44	0	0.34	0.08
0.75	0.19	0.55	0.02	0.45	0.04	0.35	0.06
0.76	0.03	0.56	0.07	0.46	0.11	0.36	0.04
0.77	0.23	0.57	0.05	0.47	0.15	0.37	0.03
0.78	0.07	0.58	0.21	0.48	0	0.38	0.06
0.79	0.43	0.59	0.13	0.49	0.07	0.39	0.14
0.8	0.16	0.6	0.04	0.5	0.1	0.4	0.05
0.81	0.2	0.61	0.32	0.51	0.13
0.82	0.08	0.62	0.16	0.52	0.07
0.83	0.14	0.63	0.11	0.53	0.05
0.84	0.06	0.64	0.25	0.54	0.21
0.85	0.22	0.65	0.16	0.55	0.48
0.86	0.12	0.66	0.19	0.56	0.32
0.87	0.55	0.67	0.22	0.57	0.06
0.88	0.19	0.68	0.15	0.58	0.23
0.89	0.01	0.69	0.04	0.59	0.4
0.9	0.08	0.7	0.18	0.6	0.74
0.91	0.16	0.71	0.3
0.92	0.06	0.72	0.33
0.93	0.33	0.73	0.31
0.94	0.19	0.74	0.5
0.95	0.08	0.75	0.2
0.96	0.1	0.76	0.07
0.97	0.26	0.77	0.43
0.98	0.19	0.78	0.32
0.99	0.28	0.79	0.04
1	0.16	0.8	0.29

## Sheet: Figure 6a
Vg	Id (µA/µm)
1	7.88
0.99	7.8
0.98	8.05
0.97	7.97
0.96	8.04
0.95	7.99
0.94	7.96
0.93	7.94
0.92	7.97
0.91	7.88
0.9	7.89
0.89	7.88
0.88	7.88
0.87	7.83
0.86	7.85
0.85	7.86
0.84	7.9
0.83	7.8
0.82	7.85
0.81	7.9
0.8	7.82
0.79	7.72
0.78	7.75
0.77	7.71
0.76	7.79
0.75	7.68
0.74	7.66
0.73	7.53
0.72	7.48
0.71	7.48
0.7	7.51
0.69	7.51
0.68	7.48
0.67	7.44
0.66	7.43
0.65	7.44
0.64	7.39
0.63	7.35
0.62	7.38
0.61	7.3
0.6	7.33
0.59	7.35
0.58	7.3
0.57	7.31
0.56	7.32
0.55	7.26
0.54	7.28
0.53	7.26
0.52	7.31
0.51	7.25
0.5	7.25
0.49	7.17
0.48	7.17
0.47	7.22
0.46	7.11
0.45	7.05
0.44	7.04
0.43	7.05
0.42	7.06
0.41	7.01
0.4	6.99
0.39	6.98
0.38	6.92
0.37	6.85
0.36	6.86
0.35	6.83
0.34	6.82
0.33	6.81
0.32	6.82
0.31	6.74
0.3	6.68
0.29	6.68
0.28	6.59
0.27	6.55
0.26	6.57
0.25	6.52
0.24	6.51
0.23	6.43
0.22	6.41
0.21	6.35
0.2	6.3
0.19	6.29
0.18	6.21
0.17	6.21
0.16	6.15
0.15	6.05
0.14	5.95
0.13	5.9
0.12	5.84
0.11	5.79
0.1	5.7
0.09	5.6
0.08	5.52
0.07	5.4
0.06	5.23
0.05	5.25
0.04	5.05
0.03	4.97
0.02	4.83
0.01	4.6
0	4.44
-0.01	4.28
-0.02	4.38
-0.03	4.06
-0.04	3.83
-0.05	3.68
-0.06	3.39
-0.07	3.3
-0.08	3.32
-0.09	2.9
-0.1	2.99
-0.11	2.75
-0.12	2.6
-0.13	2.47
-0.14	2.16
-0.15	2.04
-0.16	1.86
-0.17	1.69
-0.18	1.48
-0.19	1.43
-0.2	1.25
-0.21	1.21
-0.22	1.12
-0.23	0.89
-0.24	0.85
-0.25	0.67
-0.26	0.52
-0.27	0.48
-0.28	0.58
-0.29	0.41
-0.3	0.4
-0.31	0.32
-0.32	0.31
-0.33	0.24
-0.34	0.26
-0.35	0.22
-0.36	0.2
-0.37	0.18
-0.38	0.16
-0.39	0.15
-0.4	0.13
-0.41	0.12
-0.42	0.12
-0.43	0.1
-0.44	0.1
-0.45	0.09
-0.46	0.09
-0.47	0.09
-0.48	0.09
-0.49	0.09
-0.5	0.09
-0.51	0.1
-0.52	0.1
-0.53	0.1
-0.54	0.11
-0.55	0.11
-0.56	0.12
-0.57	0.12
-0.58	0.13
-0.59	0.13
-0.6	0.13
-0.61	0.14
-0.62	0.15
-0.63	0.15
-0.64	0.16
-0.65	0.16
-0.66	0.17
-0.67	0.17
-0.68	0.18
-0.69	0.19
-0.7	0.2
-0.71	0.21
-0.72	0.22
-0.73	0.21
-0.74	0.22
-0.75	0.24
-0.76	0.24
-0.77	0.26
-0.78	0.27
-0.79	0.26
-0.8	0.28
-0.81	0.28
-0.82	0.3
-0.83	0.31
-0.84	0.32
-0.85	0.34
-0.86	0.35
-0.87	0.36
-0.88	0.38
-0.89	0.37
-0.9	0.39
-0.91	0.41
-0.92	0.39
-0.93	0.38
-0.94	0.39
-0.95	0.4
-0.96	0.43
-0.97	0.43
-0.98	0.44
-0.99	0.46
-1	0.45

## Sheet: Figure 6b
Vg	Id (µA/µm)
-0.3	4.66e-06
-0.29	6.46e-06
-0.29	7.76e-06
-0.28	8.4e-06
-0.27	9.46e-06
-0.26	4.91e-06
-0.25	3.29e-07
-0.24	2.84e-06
-0.23	2.06e-06
-0.22	1.85e-06
-0.22	2.33e-06
-0.21	1.72e-06
-0.2	1.02e-06
-0.2	1.09e-06
-0.19	2.88e-06
-0.19	5.37e-06
-0.18	4.72e-06
-0.17	6.04e-06
-0.17	7.18e-06
-0.16	9.15e-06
-0.16	8.52e-06
-0.16	4.04e-06
-0.14	3.63e-06
-0.14	5.8e-06
-0.14	7.47e-06
-0.13	6.33e-06
-0.13	6.12e-06
-0.12	1.06e-05
-0.11	1.71e-05
-0.11	3.8e-05
-0.11	5.87e-05
-0.1	6.57e-05
-0.1	0.000109
-0.09	0.00018
-0.09	0.000251
-0.08	0.000283
-0.07	0.000292
-0.07	0.000394
-0.06	0.0004
-0.05	0.000513
-0.04	0.000594
-0.04	0.000906
-0.04	0
-0.03	0
-0.02	0
-0.01	0
-0.01	0
-0.01	0
0	0.01
0.01	0.01
0.01	0.01
0.01	0.02
0.02	0.02
0.03	0.02
0.03	0.04
0.04	0.05
0.04	0.07
0.04	0.07
0.05	0.09
0.06	0.1
0.06	0.12
0.07	0.13
0.07	0.15
0.07	0.17
0.08	0.2
0.09	0.22
0.09	0.25
0.1	0.27
0.1	0.28
0.11	0.31
0.11	0.33
0.11	0.36
0.12	0.39
0.13	0.41
0.13	0.44
0.14	0.44
0.14	0.49
0.14	0.52
0.15	0.56
0.16	0.58
0.16	0.57
0.16	0.62
0.17	0.64
0.17	0.66
0.18	0.69
0.19	0.71
0.19	0.74
0.2	0.76
0.2	0.79
0.2	0.81
0.21	0.83
0.22	0.84
0.22	0.85
0.23	0.87
0.23	0.89
0.24	0.91
0.24	0.92
0.25	0.94
0.25	0.96
0.26	0.97
0.26	0.96
0.27	0.97
0.27	1.01
0.28	1
0.28	1.02
0.29	1.04
0.29	1.04
0.3	1.06
0.3	1.06
0.3	1.08
0.31	1.08
0.32	1.08
0.32	1.09
0.33	1.09
0.33	1.09
0.34	1.09
0.34	1.1
0.35	1.1
0.35	1.1
0.35	1.1
0.36	1.1
0.36	1.11
0.37	1.12
0.38	1.11
0.38	1.12
0.39	1.12
0.39	1.12
0.4	1.12
0.4	1.13
0.4	1.13
0.41	1.13
0.42	1.13
0.42	1.13
0.42	1.14
0.43	1.14
0.43	1.14
0.44	1.14
0.45	1.15
0.45	1.14
0.45	1.15
0.46	1.15
0.47	1.15
0.47	1.15
0.47	1.15
0.48	1.16
0.48	1.16
0.49	1.16
0.5	1.16
0.5	1.16
0.51	1.16
0.51	1.16
0.52	1.16
0.52	1.16
0.53	1.17
0.53	1.17
0.53	1.17
0.54	1.17
0.55	1.17
0.55	1.17
0.55	1.17
0.56	1.17
0.57	1.18
0.57	1.18
0.57	1.18
0.58	1.18
0.58	1.18
0.59	1.18
0.59	1.18
0.6	1.18
0.6	1.18
0.61	1.18
0.61	1.19
0.62	1.19
0.63	1.19
0.63	1.2
0.64	1.19
0.64	1.2
0.65	1.2
0.65	1.2
0.66	1.2
0.66	1.2
0.67	1.2
0.67	1.2
0.68	1.2
0.68	1.21
0.68	1.21
0.69	1.2
0.7	1.21
0.7	1.21
0.7	1.21
0.71	1.21
0.72	1.21
0.72	1.21
0.72	1.22
0.73	1.22
0.73	1.21
0.74	1.22
0.75	1.22
0.75	1.22
0.76	1.22
0.76	1.22
0.77	1.22
0.77	1.23
0.78	1.22
0.78	1.23
0.78	1.23
0.79	1.23
0.8	1.23
0.8	1.23
0.81	1.24
0.81	1.23
0.82	1.24
0.82	1.24
0.82	1.24
0.83	1.23
0.83	1.24
0.84	1.24
0.84	1.24
0.85	1.24
0.86	1.24
0.86	1.24
0.86	1.24
0.87	1.24
0.88	1.24
0.88	1.24
0.89	1.24
0.89	1.24
0.89	1.24
0.9	1.24
0.91	1.24
0.91	1.25
0.92	1.25
0.92	1.25
0.93	1.25
0.93	1.25
0.93	1.25
0.94	1.25
0.94	1.25
0.95	1.25
0.96	1.25
0.96	1.25
0.97	1.25
0.97	1.25
0.97	1.25
0.98	1.26
0.98	1.25
0.99	1.26
0.99	1.25
1	1.25
